# Supplementary material for: circMORC3-encoded novel protein negatively regulates antiviral immunity through synergizing with host gene MORC3
Source: PLoS Pathog. 2023 Dec 27;19(12):e1011894. doi: 10.1371/journal.ppat.1011894 (PMC10775979; doi:10.1371/journal.ppat.1011894)
Supplement: S1 Data — (XLSX) [file ppat.1011894.s001.xlsx]

## Sheet: Figure 1A
Left of Figure 1A		MORC3 Relative expression
n=biological replicates	Time(h)	n1	n2	n3
	0	1	0.799	1.098
	3	3.877	4.1697	4.454
	6	2.398	2.301	2.601
	12	1.205	1.083	1.082
	24	0.505	0.482	0.452
	36	0.717	0.742	0.381
	48	0.691	0.821	0.888
	72	0.587	0.698	0.615
	96	0.786	0.495	0.719
Right of Figure 1A		circMORC3 Relative expression
n=biological replicates	Time(h)	n1	n2	n3
	0	1	0.898	1.101
	3	0.699	0.515	0.486
	6	0.683	0.54	0.378
	12	1.076	1.081	1.203
	24	2.065	1.905	1.85
	36	2.812	2.68	2.508
	48	4.514	4.233	4.542
	72	6.191	7.912	6.597
	96	4.054	4.997	3.949

## Sheet: Figure 1B
		circMORC3 Relative expression			MORC3 Relative expression
n=biological replicates	Time(h)	n1	n2	n3	n1	n2	n3
	0	1	1.1108	0.9101	1.0797	0.7898	1
	6	3.121	2.4937	2.6854	1.8728	2.1884	1.5989
	12	6.8291	5.8017	5.7692	1.1536	1.1021	1.2342
	24	2.8729	2.6484	2.2788	0.5751	0.604	0.5809
	36	1.9885	2.5031	1.8083	0.5107	0.5631	0.5761
	48	1.5992	1.2848	1.316	0.4043	0.4692	0.5865

## Sheet: Figure 1F
		Relative expression
Left of Figure 1F		Rnase R-			Rnase R+
n=biological replicates		n1	n2	n3	n1	n2	n3
	circMORC3	1	1.0997	1.0003	0.9008	0.9905	1.0087
	MORC3	1	0.8998	1.0998	0.1279	0.1459	0.0962
	GAPDH	1	0.8977	0.9024	0.1181	0.0848	0.1972
		Relative expression
Right of Figure 1F		Rnase R-			Rnase R+
n=biological replicates		n1	n2	n3	n1	n2	n3
	circMORC3	1	1.0987	0.8995	1.0839	1.0023	1.1138
	MORC3	1	0.8234	1.0567	0.1072	0.1703	0.2225
	GAPDH	1	0.8685	1.0514	0.0968	0.1571	0.1961

## Sheet: Figure 1G
			Relative expression
			Cytoplasm			Nucleus
	n=biological replicates		n1	n2	n3	n1	n2	n3
	MsbC	circMORC3	0.7064	0.7791	0.8346	0.2011	0.2998	0.1791
		GAPDH	0.7758	0.9663	0.758	0.2074	0.2562	0.0363
		U6	0.3317	0.2215	0.2468	0.7842	0.7452	0.6706
	MKC	circMORC3	0.6715	0.7858	0.7427	0.274	0.2056	0.3204
		GAPDH	0.8933	0.7503	0.9065	0.1189	0.2479	0.0832
		U6	0.2991	0.191	0.2098	0.705	0.8194	0.7756

## Sheet: Figure 2B
		Relative Luc activity
		24h			48h
n=biological replicates		n1	n2	n3	n1	n2	n3
	vector	2.3393	2.1066	2.0541	2.2433	2.1953	2.1015
	IRES-WT	15.3932	14.3023	14.3945	17.9077	18.3807	18.7216
	IRES-Del-1	2.247	2.3172	2.5258	3.5493	3.4143	3.4664
	IRES-Del-2	2.0862	2.3696	2.2342	1.6181	1.5016	1.5903

## Sheet: Figure 3A
		ISG15 Relative expression			Mx1 Relative expression			Viperin Relative expression
n=biological replicates		n1	n2	n3	n1	n2	n3	n1	n2	n3
	vector	1	0.8978	1.1985	1	1.1776	0.951	1	1.1018	0.8597
	circMORC3	0.5703	0.6257	0.734	0.7899	0.9158	0.8244	0.6857	0.6408	0.8135
	vector+poly(I:C)	2036.03	2104.36	2179.61	3352.9	3421.85	3519.25	3744.71	3913.34	3983.94
	circMORC3+poly(I:C)	1148.86	1134.81	1336.33	1696.87	1810.19	1857.94	2013.09	1904.09	1957.82

## Sheet: Figure 3B
		ISG15 Relative expression			Mx1 Relative expression			Viperin Relative expression
n=biological replicates		n1	n2	n3	n1	n2	n3	n1	n2	n3
	vector	1	1.0995	0.9484	1	0.8691	1.2395	1	1.1701	0.8911
	circMORC3	0.8171	0.6922	0.6407	0.6629	0.7787	0.6885	0.6502	0.5529	0.5569
	vector+SCRV	2207.74	1903.13	2109.14	2633.29	2788.57	2662.15	3017.75	3267.49	3114.76
	circMORC3+SCRV	1305.84	1265.35	1225.81	1440.34	1627.15	1649.52	1298.99	1421.47	1567.54

## Sheet: Figure 3C
Left of Figure 3C		circMORC3 Relative expression			MORC3 Relative expression
n=biological replicates		n1	n2	n3	n1	n2	n3
	Blank	1	1.1905	0.8092	1.0982	1	0.8901
	si-NC	1.1837	1.0281	1.1182	1.2029	1.0884	1.1087
	si-circMORC3-1	0.6848	0.7325	0.7227	1.0578	1.083	1.2592
	si-circMORC3-2	0.2701	0.2977	0.2123	1.0894	1.1444	1.0961
Right of Figure 3C		circMORC3 Relative expression			MORC3 Relative expression
n=biological replicates		n1	n2	n3	n1	n2	n3
	vector	1	0.8213	1.1796	0.9214	1	1.0907
	circMORC3	31.3279	29.1172	33.2848	1.0182	1.0082	1.3736
	Flag-circMORC3-ATG-mut	37.2995	34.4374	34.1431	0.9462	0.8088	0.6949

## Sheet: Figure 3D
			ISG15 Relative expression			Mx1 Relative expression			Viperin Relative expression
n=biological replicates		n1	n2	n3	n1	n2	n3	n1	n2	n3
	Blank	0.9425	0.7932	0.7843	0.9491	0.9049	0.8659	0.9461	1.1262	0.8176
	si-NC	1	1.121	0.8789	1	0.7712	1.21	1	1.0909	0.8889
	si-circMORC3-2	1.4933	1.8831	1.8036	1.9051	1.5119	1.7929	1.6261	1.2126	1.4613
	Blank+SCRV	2278.12	2345.25	1801.63	1797.97	1627.81	1551.22	2367.38	2328.66	2527.96
	si-NC+SCRV	1615.38	2248.15	2496.48	1765.22	1833.44	1693.34	2536.08	2389.83	2754.09
	si-circMORC3-2+SCRV	3948.52	4161.55	4369.94	3452.67	3028.21	3089.12	5048.35	5427.35	4704.3

## Sheet: Figure 3F
		SCRV-log10(TCID50/ml)
n=biological replicates		n1	n2	n3
	vector	4.0248	4.3784	4.5968
	circMORC3	7.8213	7.3336	7.8451

[truncated: 20 more sheets: Figure 3G, Figure 3H, Figure 4A, Figure 4B, Figure 4C, Figure 4D, Figure 4E, Figure 4F, Figure 4G, Figure 8A, Figure 8B, Figure 8C, Figure 8D, Figure 8E, Figure 8G, Figure 8H, Figure 9I, S1A Figure, S1B Figure, S2B Figure]
